# Supplementary material for: Exploring the Functional Heterogeneity of Directly Reprogrammed Neural Stem Cell-Derived Neurons via Single-Cell RNA Sequencing
Source: Cells. 2023 Dec 11;12(24):2818. doi: 10.3390/cells12242818 (PMC10742074; doi:10.3390/cells12242818)
Supplement: Supplementary file 1 [file cells-12-02818-s001.zip]

Archive with 1 entries (1 files):
- cells-2711164-supplementary.pdf
